# Supplementary material for: Novel Molecular Signatures Selectively Predict Clinical Outcomes in Colon Cancer
Source: Cancers (Basel). 2025 Mar 7;17(6):919. doi: 10.3390/cancers17060919 (PMC11940726; doi:10.3390/cancers17060919)
Supplement: Supplementary file 1 [file cancers-17-00919-s001.zip]

Archive with 1 entries (1 files):
- cancers-3436041-supplementary.pdf
